# Supplementary material for: Misleading Lesions in Gynecological Malignancies: A Case Report of Desmoid Tumor During Pregnancy and a Narrative Review of the Literature
Source: J Clin Med. 2025 Nov 3;14(21):7815. doi: 10.3390/jcm14217815 (PMC12608541; doi:10.3390/jcm14217815)
Supplement: Supplementary file 1 [file jcm-14-07815-s001.zip]

Archive with 1 entries (1 files):
- jcm-3890128-supplementary.pdf
